# Supplementary material for: Pyrrolizidine Alkaloids in the Food Chain: Is Horizontal Transfer of Natural Products of Relevance?
Source: Foods. 2021 Aug 7;10(8):1827. doi: 10.3390/foods10081827 (PMC8392022; doi:10.3390/foods10081827)
Supplement: Supplementary file 1 [file foods-10-01827-s001.zip]

Archive with 1 entries (1 files):
- NEW foods-1332154-supplementary materials V210818.pdf
